# Supplementary material for: Revealing patterns of endemism in the transatlantic family Chelodesmidae (Polydesmida: Diplopoda)
Source: Cladistics. 2025 Dec 30;42(2):159–71. doi: 10.1111/cla.70022 (PMC12977946; doi:10.1111/cla.70022)
Supplement: Supplementary file 1 — Appendix S1. Compiled data set of global Chelodesmidae species occurrence records. [file CLA-42-159-s002.xlsx]

## Sheet: Appendix_1
Espécie	Latitute	Longitude
Angelodesmus costalimai	-17.8817	-51.7142
Arthrosolaenomeris chapadensis	-20.4428	-54.6464
Arthrosolaenomeris chapadensis	-19.5317	-54.0436
Arthrosolaenomeris chapadensis	-21.6989	-57.8822
Arthrosolaenomeris chapadensis	-22.5797	-53.0589
Arthrosolaenomeris pantanalensis	-16.0708	-57.6789
Arthrosolaenomeris pantanalensis	-15.3244	-57.2275
Arthrosolaenomeris pantanalensis	-15.4608	-55.7494
Arthrosolaenomeris pantanalensis	-15.5964	-56.0967
Arthrosolaenomeris pantanalensis	-14.6733	-52.3531
Arthrosolaenomeris saci	-21.1211	-56.4819
Arthrosolaenomeris saci	-20.2336	-56.3664
Arthrosolaenomeris curupira	-14.6733	-52.3531
Arthrosolaenomeris caipora	-15.1167	-58.9667
Arthrosolaenomeris iara	-15.1167	-58.9667
Arthrosolaenomeris iara	-14.1619	-57.1336
Arthrosolaenomeris iara	-15	-59.95
Arthrosolaenomeris iara	-15.8531	-58.46
Gangugia tapirapensis	-10.4718	-50.5153
Gangugia simplex	-15.8978	-52.2506
Gangugia simplex	-17.8817	-51.7142
Gangugia boitata	-18.1301	-52.9104
Gangugia cuca	-10.7083	-48.4169
Gangugia boto	-6.0697	-50.0665
Gangugia mula	-3.70028	-49.7
Abiliodesmus planaltensis	-20.8822	-49.5697
Abiliodesmus planaltensis	-20.7725	-49.7142
Abiliodesmus planaltensis	-21.1775	-47.8103
Abiliodesmus cataractae	-17.8817	-51.7142
Abiliodesmus defensor	-17.8817	-51.7142
Abiliodesmus mapinguari	-10.2131	-48.3603
Abiliodesmus mapinguari	-10.7083	-48.4169
Abiliodesmus mapinguari	-10.3058	-48.1714
Folcloredesmus thomasi	-9.84028	-58.2481
Alocodesmus angustatus	8.65421	-78.155
Alocodesmus angustatus	9.14521	-79.7663
Alocodesmus dromeus	9.14521	-79.7663
Alocodesmus dromeus	9.14521	-79.7663
Alocodesmus gracilicornis	10.3962	-67.9641
Alocodesmus gracilicornis	10.2436	-67.6062
Alocodesmus gracilicornis	10.3817	-67.6175
? Alocodesmus hanseni	10.469	-66.8811
Alocodesmus intermedius	5.06845	-74.6059
Alocodesmus intermedius	4.35836	-75.7399
Alocodesmus longipes	10.5172	-74.1824
?Alocodesmus mammatus	-22.4171	-42.9758
? Alocodesmus solitarius	4.14833	-73.6295
Attemsiella sanctus	11.24	-74.2115
Batodesmus acceptus	5.06845	-74.6059
Batodesmus alutaceus	4.71024	-74.073
Biporodesmus aporus	-6.16667	-79.5
Biporodesmus armatus	1.97158	-77.0642
Biporodesmus austrocrucis	-7.62816	-72.6761
Biporodesmus dentatus	-4.00781	-79.2112
Biporodesmus olivaceus	-6.83333	-79.1667
Biporodesmus planus	4.35836	-75.7399
Biporodesmus planus	5.06845	-74.6059
Biporodesmus pseudolivaceus	-6.16667	-79.5
? Biporodesmus homalus	-4.60445	-78.0259
Carlopeltis alatus alatus	8.14468	-73.7791
Carlopeltis alatus goajirensis	11.7149	-72.266
Carlopeltis alatus goajirensis	11.5119	-72.9136
Cheirogonus pittieri	8.83256	-82.4586
Colombodesmus catharus	11.1108	-74.0331
Colombodesmus lygrus	11.1108	-74.0331
Cordilleronomus interrupticolor	-2.54157	-78.057
Cordilleronomus ortonedae	-2.18045	-79.9243
Cordilleronomus pulvillatus	-3.2	-79.25
Cormodesmus hirrutellus	11.1108	-74.0331
Curimagua granulata	11.2161	-69.6411
Heteropeltis luctuosus	5.8828	-75.2725
Heteropeltis serenus	4.92248	-71.6126
Igaraparana batesi	-2.13372	-71.7334
Plusioporodesmus bellicosus	5.20686	-74.7362
Plusioporodesmus bellicosus	4.35836	-75.7399
Plusioporodesmus bellicosus	4.43671	-74.5232
Tunochilus marcuzzii	10.4784	-67.0817
Tunochilus marginis	10.3817	-67.6175
Caraibodesmus acutipes	18.3262	-77.1778
Caraibodesmus bruesi	18.0439	-76.7882
Caraibodesmus criniger	18.048	-76.5967
Caraibodesmus criniger	18.1246	-76.6786
Caraibodesmus criniger	18.0457	-76.5797
Caraibodesmus criniger	18.2169	-77.0961
Caraibodesmus formosus	18.0387	-77.5078
Caraibodesmus lewisi	17.9896	-76.3869
Caraibodesmus lewisi	18.0408	-76.5823
Caraibodesmus mammatus	18.0029	-76.7499
Caraibodesmus mammatus	18.0387	-77.5078
Caraibodesmus pellus	18.0439	-76.7882
Caraibodesmus pictus	18.2128	-77.6244
Caraibodesmus sculpturatus	18.2169	-77.0961
Platyurodesmus parallelus	17.74	-77.215
Eurydesmus acuminatus	-25.4605	-53.8178
Eurydesmus acutatus	-22.7079	-46.772
Eurydesmus aguirrei	-21.7855	-46.5618
Eurydesmus aguirrei	-22.6899	-46.6816
Eurydesmus alcatrazensis	-24.1007	-45.6909
Eurydesmus alcatrazensis	-24.3814	-47.0786
Eurydesmus angulatus	-22.4171	-42.9758
Eurydesmus angulatus	-22.5129	-43.1796
Eurydesmus angustus	-22.9681	-43.3912
Eurydesmus argutus	-20.7553	-42.879
Eurydesmus armatus armatus	-22.9263	-43.3146
Eurydesmus armatus armatus	-22.9496	-43.2873
Eurydesmus armatus aciculatus	-23.2166	-44.7575
Eurydesmus assimilis	-22.9343	-43.2758
Eurydesmus assimilis	-22.897	-43.3041
Eurydesmus baguassuensis	-21.9991	-47.4227
Eurydesmus baguassuensis	-22.7349	-47.648
Eurydesmus baguassuensis	-21.7076	-47.4792
Eurydesmus bellus	-22.8582	-42.0153
Eurydesmus brolemanni	-23.7833	-46.3166
Eurydesmus herteli	-25.5219	-49.3491
Eurydesmus herteli	-25.9048	-48.6009
Eurydesmus herteli	-25.4437	-49.0601
Eurydesmus herteli	-25.4437	-49.0601
Eurydesmus herteli	-25.4437	-49.0601
Eurydesmus langei	-25.2099	-49.1168
Eurydesmus lomatus	-23.7833	-46.3166
Eurydesmus lomatus	-24.0498	-46.2639
?Eurydesmus urbanae	-23.8309	-45.349
Eurydesmus zebratus	-22.9523	-43.2103
Eurydesmus zebratus	-22.9533	-43.3005
Eurydesmus zebratus	-22.9758	-43.291
Peltoeurydesmus biconicus	-22.9523	-43.2103
Peltoeurydesmus biconicus	-22.9429	-44.0408
Peltoeurydesmus biconicus	-22.9512	-43.4859
Peltoeurydesmus biconicus	-22.9458	-43.3103
Peltoeurydesmus sanctus	-20.1027	-40.5285
Alyssa kalobata	-0.253821	-79.1768
Alyssa kalobata	-1.07707	-79.4888
Antrogonodesmus curiosus	22.4134	-83.6968
Antrogonodesmus curiosus	22.4134	-83.6968
Antrogonodesmus curiosus	22.4134	-83.6968
Antrogonodesmus curiosus	22.4134	-83.6968
Chondrodesmus acuticollis	14.2774	-89.5051
Chondrodesmus acuticollis	13.5955	-89.8272
Chondrodesmus acuticollis	13.71	-89.7282
Chondrodesmus acuticollis	13.6933	-89.2186
Chondrodesmus acuticollis	13.435	-88.2692
Chondrodesmus acuticollis	13.3335	-88.2428
Chondrodesmus acuticollis	13.4929	-88.4921
Chondrodesmus acuticollis	13.3051	-87.8656
Chondrodesmus acuticollis	13.7234	-88.9041
Chondrodesmus albimarginis	-6.78799	-74.2478
Chondrodesmus alidens	15.7652	-86.8039
Chondrodesmus allenae	14.0103	-87.0107
Chondrodesmus araguanus	10.2436	-67.6062
Chondrodesmus armatus	-1.68345	-79.0259
Chondrodesmus atrophus	9.36303	-79.9589
Chondrodesmus atrophus	9.0324	-79.4386
Chondrodesmus attemsi	11.0021	-74.8074
Chondrodesmus attemsi	10.4669	-68.0331
Chondrodesmus auxus	-41.468	-72.8461
Chondrodesmus auxus	-41.4744	-72.9145
Chondrodesmus cairoensis	10.1228	-83.5352
Chondrodesmus carbonarius	4.46496	-74.4333
? Chondrodesmus cerasinopus	10.5172	-74.1824
Chondrodesmus chamberlini	9.15225	-79.847
Chondrodesmus chloropus	4.71024	-74.073
Chondrodesmus convexus	5.89646	-75.4833
Chondrodesmus convexus	5.17962	-74.9697
Chondrodesmus dorsovittatus	4.35836	-75.7399
Chondrodesmus ensiger	17	-100
Chondrodesmus ensiger	17.5539	-99.516
Chondrodesmus erratus	-7.56667	-74.3167
Chondrodesmus euliotus	9.93639	-83.5914
Chondrodesmus falciphallus	10.302	-83.3503
? Chondrodesmus frauenfeldianus	8.65421	-78.155
Chondrodesmus granosus	9.76427	-84.1344
Chondrodesmus granosus	9.92965	-84.0911
Chondrodesmus mamirauaensis	-2.22488	-65.7185
Chondrodesmus maranonus	-4.60445	-78.0259
Chondrodesmus mimus	-3.7437	-73.2517
Chondrodesmus montanus	13.8137	-89.6325
Chondrodesmus montanus	13.8505	-89.6299
Chondrodesmus montanus	13.8913	-89.7856
Chondrodesmus montanus	14.466	-90.7422
Chondrodesmus murphyi	8.26367	-79.1153
Chondrodesmus nannus	17.5515	-99.5008
Chondrodesmus nobilis	11.0021	-74.8074
Chondrodesmus orientalis	13.4322	-88.1042
Chondrodesmus orientalis	13.3335	-88.2428
Chondrodesmus orientalis	13.3328	-87.8509
Chondrodesmus orientalis	13.3051	-87.8656
Chondrodesmus panamenus	9.15225	-79.847
Chondrodesmus plataleus plataleus	10.3962	-67.9641
Chondrodesmus plataleus plataleus	10.8283	-73.6932
Chondrodesmus plataleus flaviporus	9.7888	-69.1658
Chondrodesmus pittieri	8.66672	-77.42
Chondrodesmus pustulosus	6.11128	-75.7095
Chondrodesmus riparius	8.14468	-73.7791
Chondrodesmus rodriguezi	9.93581	-84.1008
Chondrodesmus rodriguezi	9.59871	-84.302
Chondrodesmus rodriguezi	15.2354	-90.235
Chondrodesmus rugosior	11.1108	-74.0331
Chondrodesmus sabachanus	20.2119	-89.2764
Chondrodesmus sabachanus	21.2331	-86.733
Chondrodesmus sierricola	-37.5944	-73.0589
Chondrodesmus singularis	9.99049	-83.0411
Chondrodesmus spatulatus	17.5539	-99.516
Chondrodesmus tamocalanus	11.1108	-74.0331
Chondrodesmus tamocalanus	10.5172	-74.1824
Chondrodesmus tamocalanus	10.8292	-73.6923
Chondrodesmus tamocalanus	11.1108	-74.0331
Chondrodesmus tuberculifer	15.7652	-86.8039
? Chondrodesmus virgatus virgatus	10.5172	-74.1824
? Chondrodesmus virgatus frater	11.1108	-74.0331
Chondrodesmus voglii	10.469	-66.8811
Chondrodesmus voglii	10.2436	-67.6062
Eumastostethus cuisinieri	7.24966	-61.5215
Iphyria claralata	-6.13988	-75.9198
Leptherpum battirolai	1508250	-63360750
Leptherpum buenovillegasi	2227944	-54466139
Leptherpum capiberibei	0.034573	-51.0702
Leptherpum carinovatum	4.8	-58.4333
Leptherpum carinovatum	2.34286	-56.8684
Leptherpum carinovatum	4.2	-55.9
Leptherpum carinovatum	5.46667	-54.6833
Leptherpum carinovatum	-3.04841	-60.0001
Leptherpum carinovatum	-2697556	-59696500
Leptherpum geijskesi	4.75145	-54.5111
Leptherpum jeekeli	5.00011	-60.9984
Leptherpum loomisi	3.75	-56.4999
Leptherpum staheli	3.75	-56.4999
Leptherpum tialaura	-3516944	-55073056
Leptherpum tialaura	-2635833	-54936944
Leptherpum tialaura	-2632767	-54962267
Leptherpum tialaura	-2753139	-54900444
Leptherpum tialaura	-2458583	-54710972
Leptherpum tialaura	-3512167	-52790414
Raima macconnelli	5.20651	-60.7379
Cornalatus permutatus	-22.4171	-42.9758
Cornalatus tabulus	-19.9368	-40.5983
Leodesmus yporangae	-24.5838	-48.7005
Leodesmus yporangae	-24.5838	-48.7005
Leodesmus yporangae	-24.5627	-48.6717
Leodesmus yporangae	-24.5552	-48.6648
Obiricodesmus brasiliae	-22.6134	-45.1813
Obiricodesmus brasiliae	-22.7428	-45.5926
Obiricodesmus flavomaculatus	-23.4582	-46.7651
Obiricodesmus flavomaculatus	-23.8309	-45.349
Obiricodesmus rosascens	-23.4524	-45.0763
Obiricodesmus rupestris	-19.5621	-43.9597
Obiricodesmus rupestris	-19.6303	-43.8983
Obiricodesmus terrigena	-22.4171	-42.9758
Dibolostethus sicarius	-0.5866	-79.3647
Dibolostethus inopinatus	-3066667	-78250000
Dibolostethus kattani	3496244	-76613744
Dibolostethus kattani	3493333	-76613889
Dibolostethus kattani	3517519	-76621358
Gonorygma kochalkai	-20.1553	-60.3037
Dialysogon jucundus	-21.707	-47.476
Dialysogon jucundus	-21.9991	-47.4227
Dialysogon jucundus	-21.826	-47.2505
Dialysogon jucundus	-21.9184	-47.6213
Dialysogon jucundus	-21.0231	-47.3741
Dialysogon jucundus	-21.0874	-47.1482
Dialysogon jucundus	-20.5841	-47.8635
Dialysogon jucundus	-20.3235	-48.3113
Dialysogon jucundus	-21.7298	-47.5841
?Leptodesmus abancus	-13.6396	-72.8936
?Leptodesmus abancus	-13.6396	-72.8936
Leptodesmus acuminatus	-17.8817	-51.7142
? Leptodesmus augustus	5.8828	-75.2725
? Leptodesmus andinus	-6.16667	-79.5
? Leptodesmus andinus	-6.16667	-79.5
?Leptodesmus appendiculatus	-22.5129	-43.1796
?Leptodesmus arcanus	-21.9268	-47.3699
?Leptodesmus areatus	4.14833	-73.6295
?Leptodesmus aries	-22.4735	-44.4559
?Leptodesmus bahiensis	-14.9025	-41.9724
Leptodesmus bidenticulatus	-20.7725	-49.7142
? Leptodesmus bivittatus	-7.66667	-78.6667
?Leptodesmus bocainae	-22.646	-44.5827
?Leptodesmus bogotensis	4.71024	-74.073
?Leptodesmus broelemanni	-9.40917	-40.5116
?Leptodesmus calugensis - Desmoleptus?	-11.1034	-75.508
?Leptodesmus carli	-22.4735	-44.4559
Leptodesmus carneus	-22.4171	-42.9758
?Leptodesmus clavaria	-23.0053	-49.4667
Leptodesmus cochranae	-22.5129	-43.1796
?Leptodesmus contristatus	9.7888	-69.1658
?Leptodesmus flagellatus	8.66647	-71.0005
?Leptodesmus cordisburgensis	-19.1251	-44.3528
?Leptodesmus cordisburgensis	-19.1253	-44.3203
?Leptodesmus corniger	-23.6761	-46.5444
?Leptodesmus corniger	-23.994	-46.8611
Leptodesmus cristulatus	-21.6675	-48.2443
Leptodesmus cuspidatus	-16.3732	-49.4919
Leptodesmus defensus	-17.8817	-51.7142
Leptodesmus defensus	-22.9239	-45.4557
Leptodesmus dentellus	-22.7862	-47.2944
Leptodesmus dentellus	-22.1296	-47.6625
Leptodesmus dentellus	-21.9995	-47.4218
Leptodesmus dentellus	-22.1791	-47.3818
Leptodesmus dentellus	-22.4155	-47.558
Leptodesmus dentellus	-22.9098	-47.0585
Leptodesmus dentellus	-22.3971	-47.5478
?Leptodesmus didymus	-23.4607	-46.6261
?Leptodesmus didymus	-22.7428	-45.5926
?Leptodesmus dilatatus	-29.7224	-52.4349
Leptodesmus forceps	-23.7833	-46.3166
Leptodesmus forceps	-23.5869	-48.0415
?Leptodesmus fallax	-29.7224	-52.4349
?Leptodesmus furcilla	-23.7833	-46.3166
Leptodesmus geniculatus	-21.2051	-50.4333
Leptodesmus geniculatus	-20.6547	-51.1178
Leptodesmus geniculatus	-20.6547	-51.1178
Leptodesmus geniculatus	-20.6214	-51.4547
?Leptodesmus gilvomelaena	-23.5036	-46.6462
Leptodesmus godoii	-20.5888	-47.86
?Leptodesmus iheringi	-22.6134	-45.1813
?Leptodesmus incarnatus	-3.40582	-78.5716
?Leptodesmus infaustus	-23.4058	-46.7553
?Leptodesmus intricatus	-23.6308	-45.8697
?Leptodesmus itatiayanus	-22.3888	-44.6333
?Leptodesmus jacarepaguensis	-22.9458	-43.3103
?Leptodesmus lativentris	-14.9025	-41.9724
?Leptodesmus laurinhoi	-23.6308	-45.8697
?Leptodesmus levis	-4.00781	-79.2112
Leptodesmus limbatus	-21.47	-49.2205
?Leptodesmus lissonotus	-19.9613	-43.9142
?Leptodesmus marginatus	-22.9429	-44.0408
?Leptodesmus marginatus	-22.6899	-46.6816
?Leptodesmus miranda-ribeiroi	-23.6308	-45.8697
?Leptodesmus montanus	-22.4482	-44.6072
?Leptodesmus muriensis	-22.289	-42.5342
?Leptodesmus nudus	-14.7921	-39.2826
?Leptodesmus pallipes	-20.7553	-42.879
?Leptodesmus pardalis	-24.1812	-46.785
Leptodesmus piraputangus	-20.47	-55.5401
?Leptodesmus propinquus	8.66647	-71.0005
?Leptodesmus polydesmoides	-25.4437	-49.0601
?Leptodesmus pubescens	-23.7061	-51.6409
?Leptodesmus pubescens	-25.4437	-49.0601
?Leptodesmus pubescens	-25.4437	-49.0601
?Leptodesmus pubescens	-25.5219	-49.3491
?Leptodesmus pubescens	-24.4345	-48.5853
?Leptodesmus ringueleti	-24.9894	-65.5797
?Leptodesmus ringueleti	−	−
?Leptodesmus ringueleti	-24.8054	-65.4135
?Leptodesmus ringueleti	-27.4894	-61.6747
?Leptodesmus ringueleti	-26.9534	-60.9672
?Leptodesmus ringueleti	-27.2151	-61.1916
?Leptodesmus ringueleti	-27.3236	-61.2796
?Leptodesmus ringueleti	-27.643	-62.4168
Leptodesmus rostratus	-20.5365	-47.3901
Leptodesmus rubicundus	-23.5326	-46.6462
?Leptodesmus rubricus	-22.7428	-45.5926
?Leptodesmus rubricus	-23.6308	-45.8697
?Leptodesmus ruidus	-21.2264	-44.9739
?Leptodesmus segadasi-viannai	-22.4837	-43.0628
Leptodesmus serrulatus	-20.7375	-48.9108
?Leptodesmus silvanus	-23.7833	-46.3166
?Leptodesmus silvanus	-23.6308	-45.8697
?Leptodesmus stercoriarius	-19.1251	-44.3528
Leptodesmus stimulatus	-21.975	-51.6529
?Leptodesmus sulfuricoxa	-22.3888	-44.6333
?Leptodesmus taulisensis	-6.83333	-79.1667
?Leptodesmus therezopolis	-22.4171	-42.9758
Leptodesmus triangularis	-18.9335	-48.3288
Leptodesmus tridentatus	-18.9335	-48.3288
Leptodesmus tridentatus	-22.2496	-47.8261
?Leptodesmus tucanus	-22.646	-44.5827
?Leptodesmus turki	-22.9343	-43.2758
?Leptodesmus ustus	-22.4837	-43.0628
Leptodesmus vagans	-22.0053	-47.4245
Leptodesmus vagans	-21.8459	-47.4489
Leptodesmus vagans	-22.3679	-46.9432
Leptodesmus vagans	-21.9991	-47.4227
?Leptodesmus verruciporus	-0.253821	-79.1768
?Leptodesmus verrucula	-23.7833	-46.3166
?Leptodesmus wygodzinskyi	-22.9343	-43.2758
?Leptodesmus wygodzinskyi	-22.9523	-43.2103
?Leptodesmus wygodzinskyi	-22.9523	-43.2103
?Leptodesmus wygodzinskyi	-22.9843	-43.2231
Antillodesmus vincentii	13.2507	-61.1862
Antillodesmus vincentii	12.0939	-61.694
Camptomorpha aberrans	-9.89271	-76.3039
Camptomorpha cordilleranus	-1.84584	-80.2179
Camptomorpha digitatus	-1.40824	-48.3976
Camptomorpha dorsalis	-1.68345	-79.0259
Camptomorpha dorsalis	-1.48419	-80.3332
Camptomorpha orites	-7.44867	-73.9409
Camptomorpha ortizi	-7.17334	-76.7269
Camptomorpha papillosus	-1.84584	-80.2179
Camptomorpha perproxima	-4.06241	-78.9488
Camptomorpha pulvillatus	-3.45643	-68.8004
Camptomorpha tocachensis	-8.18889	-76.5183
Camptomorpha titana	-7.83479	-76.0483
Camptomorpha weyrauchi	-7.10607	-76.6637
Camptomorpha weyrauchi	-9.2986	-76.0005
Eressea phana	10.3817	-67.6175
Eressea phana	10.3817	-67.6175
Lepturodesmus annulus	10.4059	-67.2916
Lepturodesmus decoratus	10.469	-66.8811
Lepturodesmus hardyi	11.2833	-60.55
Lepturodesmus joannae	10.4706	-61.1926
Lepturodesmus joannae	10.4694	-61.189
Lepturodesmus meinerti	10.469	-66.8811
Lepturodesmus meinerti	10.469	-66.8811
Lepturodesmus meinerti	10.469	-66.8811
Lepturodesmus meinerti	10.3817	-67.6175
Lepturodesmus vallecolens	10.4775	-66.8067
Lepturodesmus vallecolens	10.4669	-66.9066
Rhaphandra brunnea	16.4778	-94.3525
Solaenorhabdus contortus	13.683	-89.5868
Zigwadesmus brunneus	10.6603	-61.5087
Zigwadesmus guiananus	5.9049	-58.8823
Zigwadesmus guiananus	4.8	-58.4333
Zigwadesmus guiananus	6.25425	-58.2644
Zigwadesmus guiananus	5.81432	-57.8152
Zigwadesmus modestus	5.81432	-57.8152
Zigwadesmus tucuche	10.733	-61.4177
Eucampesmella brascubas	-10758056	-37312500
? Eucampesmella brunnea	-11.1842	-75.4549
Eucampesmella capitu	-8777500	-42617500
Eucampesmella expansa	-8.3054	-39.3432
Eucampesmella expansa	-12.3931	-41.1211
Eucampesmella iracema	-8355833	-36029444
Eucampesmella janetae	-0.0226	-51.0417
Eucampesmella janetae	-3.5254	-38.4039
Eucampesmella lalla	-5834167	-35190278
Eucampesmella lartiguei	-5.4409	-39.3727
Eucampesmella lartiguei	-3.4444	-38.3059
Eucampesmella lartiguei	-7.1339	-39.2444
Eucampesmella lartiguei	-8.0489	-34.9594
Eucampesmella lartiguei	-8.0359	-34.5356
Eucampesmella lartiguei	-8.14122	-34.9914
Eucampesmella lartiguei	-8.0112	-34.5611
Eucampesmella lartiguei	-7.5256	-34.542
Eucampesmella lartiguei	-7.5117	-35.455
Eucampesmella lartiguei	-7.1341	-35.5251
Eucampesmella lartiguei	-9.0625	-37.0721
Eucampesmella lartiguei	-7.0803	-34.5759
Eucampesmella lartiguei	-10.1107	-36.5018
Eucampesmella lartiguei	-6.2216	-35.002
Eucampesmella lartiguei	-9.4061	-38.2144
Eucampesmella macunaima	-1455833	-48503889
Eucampesmella macunaima	-1451084	-48445771
Eucampesmella macunaima	-1449722	-48489722
Eucampesmella macunaima	-9694722	-65356667
Eucampesmella macunaima	-5084722	-42805833
Eucampesmella pedrobala	-6208611	-40691111
? Eucampesmella pugiuncula	-4.07147	-55.6267
? Eucampesmella schubarti	-7.83479	-76.0483
Eucampesmella serrana	-9.4278	-40.5058
Macrocoxodesmus marcusi	-20.3364	-42.37
Pandirodesmus disparipes	5.66667	-60.1333
Pandirodesmus rutherfordi	11331300	-60548200
Pandirodesmus rutherfordi	11333700	-60538300
Pandirodesmus jaggernauthi	10733100	-61270500
Astrophogonus henselii	-29.7224	-52.4349
Platinodesmus argentineus	-26.2319	-65.2809
Platinodesmus argentineus	-27.9714	-64.8489
Platinodesmus argentineus	-26.6354	-65.2069
Platinodesmus argentineus	-23.8757	-63.3727
Platinodesmus argentineus	-25.0447	-64.6432
Platinodesmus argentineus	-24.9051	-64.4582
Platinodesmus argentineus	-22.5169	-63.8057
Platinodesmus argentineus	-28.213	-65.876
Platinodesmus cordobensis	-32.5065	-64.984
Platinodesmus cordobensis	-31.6587	-64.4276
Stachyproctus cameranii	-25.3431	-57.5031
Stachyproctus cameranii	-25.6618	-56.9605
Stachyproctus codicillus	-29.7224	-52.4349
Stachyproctus discrepans	-25.2647	-57.5773
Brasiloschubartia zernyi	-2.49124	-54.304
Cayenniola styliger	4.92831	-52.2033
Cearodesmus gomesi	-3.79146	-38.5258
Cypraeogona elisa	5.48628	-54.0277
Parastenonia parae	-1.40824	-48.3976
Parastenonia carajas	-6.0697	-50.0665
Priodesmus acus acus	3.75	-56.4999
Priodesmus acus rutilipes	4.8856	-55.5679
Priodesmus acus acus	5.85086	-55.2027
Priodesmus acus acus	5.13985	-55.0771
Priodesmus acus acus	5.19034	-55.0799
Priodesmus papillosus	5.85086	-55.2027
Priodesmus papillosus	4.75145	-54.5111
Priodesmus papillosus	4.75145	-54.5111
Priodesmus papillosus	4.75145	-54.5111
Priodesmus papillosus	4.72488	-55.284
Priodesmus papillosus	5.49483	-55.2067
Stenonia coralloides	2.50425	-50.9517
Stenonia coralloides	3.16554	-52.3414
Stenonia dentata	4.9223	-52.3136
Stenonia haematoptera	4.75145	-54.5111
Stenonia haematoptera	4.75145	-54.5111
Stenonia haematoptera	4.75145	-54.5111
Stenonia haematoptera	4.75145	-54.5111
Oncoleptodesmus circulatus	-30.1799	-51.2084
Oncoleptodesmus circulatus	-30.2151	-51.1685
Oncoleptodesmus circulatus	-30.1799	-51.2084
Oncoleptodesmus deflexus	-29.7753	-50.0769
Oncoleptodesmus rigidus	-30.1799	-51.2084
Oncoleptodesmus uniconus	-29.7224	-52.4349
Sandalodesmus araujoi	-22.7368	-48.5667
Sandalodesmus avilectus	-25.3435	-57.5034
Sandalodesmus bertonii	-25.6536	-54.5933
Sandalodesmus bertonii	-27.3693	-55.5817
Sandalodesmus camellatus	-27.1181	-49.9949
Sandalodesmus gasparae	-21.9991	-47.4227
Sandalodesmus gasparae	-21.8443	-47.4684
Sandalodesmus gasparae	-22.1286	-47.6623
Sandalodesmus gasparae	-21.0121	-48.2185
Sandalodesmus gasparae	-20.7411	-48.9126
Sandalodesmus gasparae	-22.7104	-47.6329
Sandalodesmus gasparae	-22.7308	-47.6462
Sandalodesmus gasparae	-22.9098	-47.0585
Sandalodesmus hippocampus	-22.224	-47.6223
Sandalodesmus iguazuensis	-25.6188	-54.5693
Sandalodesmus joachimadisi	-31189917	-55901167
Sandalodesmus joachimadisi	-31738583	-55979639
Sandalodesmus joachimadisi	-31055222	-55716250
Sandalodesmus joachimadisi	-31089444	-56782500
Sandalodesmus librellus	-23.5812	-46.6117
Sandalodesmus paranaensis	-23.3114	-51.376
Sandalodesmus repandus	-30.1799	-51.2084
Sandalodesmus salvadorii	-22.1384	-57.7436
Sandalodesmus salvadorii	-25.7824	-56.437
Sandalodesmus schubarti	-19.46	-44.2456
Sandalodesmus stramineus	-19.6303	-43.8983
Brasilodesmus austrocrucis	-28.6695	-49.3673
Brasilodesmus catharinensis	-27.1181	-49.9949
Brasilodesmus catharinensis	-26.0873	-49.7795
Brasilodesmus catharinensis	-23.4609	-46.6261
Brasilodesmus centropus	-26.8661	-49.0943
Brasilodesmus corrugatus	-26.486	-49.0645
Brasilodesmus decipiens	-27.6151	-48.5019
Brasilodesmus decipiens	-25.4437	-49.0601
Brasilodesmus decipiens	-24.5852	-48.5976
Brasilodesmus lamellosus	-23.0059	-46.8473
Brasilodesmus lamellosus	-23.587	-46.5996
Brasilodesmus lamellosus	-23.5017	-46.6977
Brasilodesmus lamellosus	-23.7833	-46.3166
Brasilodesmus paulistoides	-24.798	-50.0023
Brasilodesmus paulistoides	-25.4658	-49.271
Brasilodesmus paulistoides	-25.4437	-49.0601
Brasilodesmus paulistoides	-25.4437	-49.0601
Brasilodesmus paulistus meridionalis	-25.8903	-48.5835
Brasilodesmus paulistus meridionalis	-23.7061	-51.6409
Brasilodesmus paulistus meridionalis	-25.4437	-49.0601
Brasilodesmus paulistus meridionalis	-25.4437	-49.0601
Brasilodesmus paulistus meridionalis	-25.5219	-49.3491
Brasilodesmus paulistus meridionalis	-25.4437	-49.0601
Brasilodesmus paulistus paulistus	-23.7819	-46.3099
Brasilodesmus paulistus paulistus	-23.6761	-46.5441
Brasilodesmus paulistus paulistus	-24.1007	-45.6909
Brasilodesmus paulistus paulistus	-24.4879	-46.6741
Brasilodesmus paulistus paulistus	-23.7505	-45.0161
Brasilodesmus paulistus paulistus	-23.8102	-45.4033
Brasilodesmus paulistus paulistus	-23.893	-46.4251
Brasilodesmus paulistus paulistus	-24.7023	-48.0076
Brasilodesmus paulistus paulistus	-24.3177	-47.0314
Brasilodesmus paulistus paulistus	-23.5752	-46.1917
Brasilodesmus paulistus paulistus	-23.7164	-46.8564
Brasilodesmus paulistus paulistus	-23.5646	-46.7212
Brasilodesmus paulistus paulistus	-23.5631	-46.6865
Brasilodesmus paulistus paulistus	-23.6308	-45.8697
Brasilodesmus paulistus paulistus	-22.7118	-46.7736
Brasilodesmus paulistus paulistus	-22.6908	-46.6832
Brasilodesmus paulistus paulistus	-22.2834	-48.1217
Brasilodesmus paulistus paulistus	-24.3805	-47.0788
Brasilodesmus paulistus paulistus	-23.5515	-46.634
Brasilodesmus paulistus paulistus	-21.707	-47.479
Brasilodesmus paulistus paulistus	-24.05	-46.2655
Brasilodesmus paulistus paulistus	-24.6993	-47.5568
Brasilodesmus paulistus paulistus	-24.5377	-48.6978
Brasilodesmus paulistus paulistus	-24.4871	-48.6464
Brasilodesmus paulistus paulistus	-24.1166	-47.9832
Brasilodesmus paulistus paulistus	-23.7706	-46.5195
Brasilodesmus paulistus paulistus	-23.6272	-45.4255
Brasilodesmus paulistus paulistus	-25.1352	-47.9425
Brasilodesmus triseriatus	-27.4355	-48.4588
Strongylomorpha araucariae	-26.2333	-49.7
Strongylomorpha araucariae	-25.6058	-49.1497
Strongylomorpha araucariae	-23.7061	-51.6409
Strongylomorpha araucariae	-25.4323	-48.8864
Strongylomorpha araucariae	-25.8903	-48.5835
Strongylomorpha aspera	-25.4437	-49.0601
Strongylomorpha aspera	-25.6058	-49.1497
Strongylomorpha bohlsi	-25.3441	-57.271
Strongylomorpha bohlsi	-24.666	-56.4552
Strongylomorpha bovei	-26.8385	-54.4618
Strongylomorpha missiones	-25.8794	-54.4196
Strongylomorpha missiones	-25.6153	-54.569
Strongylomorpha organorum	-22.4171	-42.9758
Strongylomorpha vanvolxemi	-22.4171	-42.9758
Strongylomorpha vanvolxemi	-22.4837	-43.0628
Strongylomorpha volutatus	-23.783	-46.309
Strongylomorpha volutatus	-23.6399	-48.1598
Strongylomorpha volutatus	-23.4509	-46.6333
Strongylomorpha volutatus	-23.5019	-46.6976
Strongylomorpha volutatus	-23.607	-46.9193
Strongylomorpha volutatus	-23.327	-46.7312
Strongylomorpha volutatus	-23.2722	-47.3008
Strongylomorpha volutatus	-23.5752	-46.1916
Strongylomorpha volutatus	-23.3178	-46.2246
Strongylomorpha volutatus	-23.5037	-46.6459
Strongylomorpha volutatus	-22.7378	-47.6483
Strongylomorpha volutatus	-22.2656	-47.8214
Strongylomorpha volutatus	-22.9075	-48.4715
Strongylomorpha volutatus	-23.4585	-46.7652
Manfrediodesmus passarellii	-16.0708	-57.6789
Pantanalodesmus marinezae	-16.2599	-56.6276
Pantanalodesmus marinezae	-16.2599	-56.6276
Telonychopus klossae	-15.864	-56.0786
Telonychopus klossae	-15.4608	-55.7494
Telonychopus klossae	-15.6102	-56.0654
Telonychopus meyeri	-15.14	-56.21
Vanzolegulus limbatus	-15.0058	-59.9478
Dioplosternus salvatrix	-15.1256	-58.9544
Alassodesmus reductus	11.1108	-74.0331
Diarcuaria schizocaudata	3.90003	-76.3019
Hypodesmus broelemanni	10.3817	-67.6175
Hypodesmus constrictus	4.71024	-74.073
Pansararium geayi	9.7888	-69.1658
Phlyzakium attemsi	10.4059	-67.2916
Phlyzakium evolutum	10.4059	-67.2916
Phlyzakium mediale	-2.44061	-54.7185
? Phlyzakium nudipes	9.7888	-69.1658
?Trachelodesmus ancylophor	11.1108	-74.0331
?Trachelodesmus angulatus	11.1108	-74.0331
Trachelodesmus arcticollis	10.469	-66.8811
Trachelodesmus coronatus	10.4059	-67.2916
Trachelodesmus uncinatus	10.4669	-68.0331
?Trachelodesmus trachynotus	10.4059	-67.2916
Tuberodesmus quadricarinatus	-0.411654	-76.6254
Tuberodesmus quadricarinatus	-4.20348	-69.9361
Allarithmus parvulus	9.97998	-83.8491
Allarithmus parvulus	9.82769	-83.9608
Belonodesmus thaxteri	10.669	-61.5132
Belonodesmus thaxteri	11.32	-60.5516
Loomisiola crinitapes	10.1228	-83.5352
Phylactophallus canceripes	9.97998	-83.8491
Phylactophallus stenomerus	9.97998	-83.8491
Phylactophallus stenomerus	9.82769	-83.9608
Talamancia alba	9.56667	-83.75
Trichomorpha agilis	10.1228	-83.5352
Trichomorpha agilis	10.2047	-83.8421
Trichomorpha alticola	10.8283	-73.6932
? Trichomorpha angulella	11.1108	-74.0331
Trichomorpha annulipes	6.11128	-75.7095
Trichomorpha capillata	9.16273	-79.6177
Trichomorpha capillata	8.80976	-82.4825
Trichomorpha capillata	8.80976	-82.4825
Trichomorpha capillata	8.81524	-82.6866
Trichomorpha cervantes	9.88533	-83.8082
Trichomorpha clivicola	10.8283	-73.6932
Trichomorpha crucicola	8.82283	-82.9692
Trichomorpha debilitata	6.11128	-75.7095
Trichomorpha denticulata	6.11128	-75.7095
Trichomorpha elegans	-3.40582	-78.5716
Trichomorpha erosa	10.1228	-83.5352
Trichomorpha esulcata	8.82283	-82.9692
Trichomorpha eusema	11.1108	-74.0331
Trichomorpha eusema	10.8292	-73.6923
Trichomorpha eutyla	11.1108	-74.0331
Trichomorpha eutyla	10.8292	-73.6923
Trichomorpha evidens	9.15225	-79.847
Trichomorpha evidens	9.06559	-79.6506
Trichomorpha folia	5.52813	-87.0575
Trichomorpha gracilis	6.11128	-75.7095
Trichomorpha hirsuta	3.45697	-76.559
Trichomorpha hoffmani	8.6618	-70.9827
Trichomorpha hyla	5.54341	-87.0572
Trichomorpha inflecta	10.1228	-83.5352
Trichomorpha lamottei	8.6618	-70.9827
Trichomorpha lamottei	8.6618	-70.9827
Trichomorpha manzanaris	11.2381	-74.19
Trichomorpha mucronata	4.71024	-74.073
Trichomorpha nidicola	9.15225	-79.847
Trichomorpha nitida	6.11128	-75.7095
? Trichomorpha panamica	9.15225	-79.847
? Trichomorpha panamica	9.06559	-79.6506
? Trichomorpha panamica	9.17429	-79.8001
? Trichomorpha panamica	8.58	-80.17
? Trichomorpha panamica	8.69775	-79.9184
? Trichomorpha panamica	9.27706	-80.0452
? Trichomorpha paurothrix	11.1108	-74.0331
Trichomorpha pilosella	6.24761	-75.5658
Trichomorpha propinqua	6.11128	-75.7095
Trichomorpha reducta	6.11128	-75.7095
Trichomorpha rondonum	11.2381	-74.19
Trichomorpha rugosella	11.1108	-74.0331
Trichomorpha sculpta	4.71024	-74.073
Trichomorpha serridens	4.71024	-74.073
?Trichomorpha setosior	11.1108	-74.0331
Trichomorpha spinosa	8.6618	-70.9827
Trichomorpha tacarcuna	8.14765	-77.2947
Trichomorpha tuberculosa	11.1108	-74.0331
Trichomorpha virgata	4.30576	-74.8025
Trichomorpha virgata	6.11128	-75.7095
Achromoporus andujari	18.8463	-70.7406
Achromoporus andujari	18.8463	-70.7406
Achromoporus andujari	18.8463	-70.7406
Achromoporus atrechoensis	19.0483	-71.2136
Achromoporus atrechoensis	19.0386	-71.22
Achromoporus atrechoensis	19.0387	-71.1944
Achromoporus atrechoensis	19.0392	-71.2224
Achromoporus bastardoae	18.4056	-70.3692
Achromoporus bastardoae	18.3721	-70.4381
Achromoporus bastardoae	18.4031	-70.3403
Achromoporus bayaguana	18.7559	-69.6373
Achromoporus cachote	18.0912	-71.1942
Achromoporus chocoensis	19.7423	-70.4193
Achromoporus concolor	18.7664	-70.6411
Achromoporus concolor	18.7008	-70.8175
Achromoporus concolor	18.8463	-70.7406
Achromoporus coloratus	18.532	-72.3913
Achromoporus coloratus	18.5826	-72.2862
Achromoporus coloratus	18.4825	-72.2887
Achromoporus coloratus	18.6533	-71.5573
Achromoporus coloratus	18.3324	-71.5012
Achromoporus coloratus	18.6533	-71.5573
Achromoporus ebanoverde	19.0483	-71.2136
Achromoporus ebanoverde	19.0585	-70.5443
Achromoporus ebanoverde	19.0585	-70.5443
Achromoporus elegans	19.0483	-71.2136
Achromoporus elegans	19.0392	-71.2224
Achromoporus elegans	19.0387	-71.1944
Achromoporus enneryensis	19.5277	-72.2435
Achromoporus enneryensis	19.499	-72.4756
Achromoporus fractus	18.4056	-70.3692
Achromoporus fractus	18.4056	-70.3692
Achromoporus furcipes	19.5976	-72.471
Achromoporus furcipes	19.499	-72.4756
Achromoporus heteromus	18.3145	-70.1683
Achromoporus heteromus	18.4795	-70.2005
Achromoporus heteromus	18.5263	-70.2952
Achromoporus heteromus	19.2293	-69.6127
Achromoporus isabelensis	19.7635	-70.7106
Achromoporus isabelensis	19.7342	-70.8188
Achromoporus jaragua	17.7852	-71.5012
Achromoporus magnus	18.8463	-70.7406
Achromoporus magnus	19.1759	-71.05
Achromoporus magnus	19.0358	-71.2189
Achromoporus martingarcia	18.3333	-70.95
Achromoporus montanus	19.0447	-70.9578
Achromoporus montanus	19.0447	-70.9578
Achromoporus montanus	19.0585	-70.5443
Achromoporus occultus	18.8463	-70.7406
Achromoporus occultus	18.8463	-70.7406
Achromoporus occultus	18.7664	-70.6411
Achromoporus ovatus	19.3656	-70.155
Achromoporus ovatus	19.5732	-70.7704
Achromoporus pallidus	18.8463	-70.7406
Achromoporus platyurus	18.8463	-70.7406
Achromoporus platyurus	19.1759	-71.05
Achromoporus platyurus	19.3384	-70.9406
Achromoporus platyurus	18.8463	-70.7406
Achromoporus platyurus	19.0447	-70.9578
Achromoporus robustus	19.5976	-72.471
Achromoporus surieli	19.0444	-70.8233
Achromoporus surieli	19.0444	-70.8233
Achromoporus surieli	19.0444	-70.8233
Achromoporus surieli	19.1759	-71.05
Achromoporus vallenuevo	18.8463	-70.7406
Achromoporus vallenuevo	18.8463	-70.7406
Achromoporus vallenuevo	18.7035	-70.4097
Amphelictogon alayoni	20.4852	-74.9699
Amphelictogon alayoni	20.657	-74.9492
Amphelictogon alayoni	20.4517	-74.8192
Amphelictogon alayoni	20.425	-74.9132
Amphelictogon alayoni	20.3913	-74.9197
Amphelictogon alayoni	20.4338	-74.9395
Amphelictogon alayoni	20.3437	-74.7491
Amphelictogon alayoni	20.3913	-74.9197
Amphelictogon alayoni	20.0546	-74.807
Amphelictogon albertoi	20.4517	-74.807
Amphelictogon blairi	20.3102	-76.3334
Amphelictogon blairi	20.1038	-75.7014
Amphelictogon couloni	19.9896	-76.8357
Amphelictogon cubanus	20.33	-75.3681
Amphelictogon cubanus	20.3486	-75.2955
Amphelictogon cubanus	20.14	-75.141
Amphelictogon cubanus	19.8996	-77.5135
Amphelictogon cubanus	20.0215	-75.8015
Amphelictogon cubanus	20.0157	-76.2779
Amphelictogon cubanus	19.9908	-75.153
Amphelictogon cubanus	19.9194	-75.3212
Amphelictogon cubanus	20.3494	-75.3017
Amphelictogon cubanus	20.1667	-75.3333
Amphelictogon cubanus	20.2833	-75.15
Amphelictogon cubanus	20.1667	-75.3333
Amphelictogon cubanus	20.2833	-75.15
Amphelictogon cubanus	20.1038	-75.7014
Amphelictogon cubanus	20.0658	-75.5439
Amphelictogon cubanus	20.2	-74.7
Amphelictogon cubanus	20.2553	-76.5422
Amphelictogon dentatus	20.2833	-75.15
Amphelictogon dentatus	20.3494	-75.3017
Amphelictogon dentatus	20.3913	-74.9197
Amphelictogon dentatus	20.4852	-74.9699
Amphelictogon dentatus	20.5	-75.8167
Amphelictogon estebani	20.0806	-74.3417
Amphelictogon flexus	20.1497	-74.6831
Amphelictogon flexus	20.1497	-74.6831
Amphelictogon garridoi	20.0806	-74.3417
Amphelictogon garridoi	20.2	-74.7
Amphelictogon heteromus	20.2551	-76.5448
Amphelictogon heteromus	20.3102	-76.3334
Amphelictogon hoffmani	22.4228	-79.9415
Amphelictogon hoffmani	23.0294	-81.5324
Amphelictogon loomisi	21.9847	-80.1325
Amphelictogon loomisi	21.9135	-80.0189
? Amphelictogon maculatus	22.2172	-81.122
Amphelictogon magnus	20.3522	-74.5739
? Amphelictogon manni	18.532	-72.3913
Amphelictogon obscurus	19.9029	-75.3574
Amphelictogon obscurus	19.9344	-75.2833
Amphelictogon obscurus	19.9747	-74.9346
Amphelictogon pallidipes	20.2833	-75.15
Amphelictogon pallidipes	20.2833	-75.15
Amphelictogon pallidipes	20.4338	-74.9395
Amphelictogon pallidipes	20.3437	-74.7491
Amphelictogon pallidipes	20.3913	-74.9197
Amphelictogon pallidipes	20.3913	-74.9197
Amphelictogon pallidipes	20.6629	-74.9097
Amphelictogon propinquus	19.9896	-76.8357
Amphelictogon propinquus	19.9896	-76.8357
Amphelictogon propinquus	19.9833	-76.85
Amphelictogon propinquus	19.9667	-76.8333
Amphelictogon propinquus	20.0911	-75.8569
Amphelictogon rex	20.4666	-75.8167
Amphelictogon romano	22.0225	-77.6514
Amphelictogon romano	22.0225	-77.6514
Amphelictogon strumosus	21.9663	-80.1501
Amphelictogon strumosus	21.8894	-80.0122
Amphelictogon strumosus	21.914	-80.0187
Amphelictogon strumosus	21.8617	-79.5931
Amphelictogon subterraneus subterraneus	20.1753	-74.4731
Amphelictogon subterraneus subterraneus	22.9643	-82.1522
Amphelictogon subterraneus subterraneus	23.1531	-81.9192
Amphelictogon subterraneus bahamiensis	24.6232	-75.6702
Amphelictogon subterraneus bahamiensis	24.1543	-77.7652
Amphelictogon subterraneus bahamiensis	22.5363	-78.4473
Amphelictogon subterraneus bahamiensis	22.509	-78.407
Amphelictogon subterraneus dolius	22.3907	-79.1236
Amphelictogon subterraneus dolius	22.3907	-79.1236
Amphelictogon subterraneus dolius	22.3955	-79.0112
Amphelictogon subterraneus pinetorum	21.8833	-82.7333
Amphelictogon subterraneus pinetorum	22.6458	-83.3662
Amphelictogon thomasi	19.9772	-76.4108
Amphelictogon thomasi	19.9533	-76.5934
Amphelictogon thomasi	20.0157	-76.2779
Amphelictogon turquinensis	19.9896	-76.8357
Amphelictogon turquinensis	19.9667	-76.8333
Arthromachus binghami	-13.1631	-72.545
Atlantodesmus eimeri	-26.8661	-49.0943
Atlantodesmus eimeri	-25.5165	-48.5229
Atlantodesmus eimeri	-25.4827	-48.829
Atlantodesmus eimeri	-25.55	-48.9333
Atlantodesmus eimeri	-27.6105	-48.5069
Atlantodesmus eimeri	-26.933	-49.0595
Atlantodesmus eimeri	-27.9222	-48.8035
Atlantodesmus eimeri	-26.4355	-49.2452
Atlantodesmus eimeri	-27.4708	-48.3826
Atlantodesmus eimeri	-27.159	-48.5473
Atlantodesmus eimeri	-27.0982	-48.9111
Atlantodesmus eimeri	-26.7435	-49.2743
Atlantodesmus itapurensis	-20.899	-51.3797
Atlantodesmus itapurensis	-23.4981	-46.6263
Atlantodesmus itapurensis	-22.6604	-50.4188
Atlantodesmus itapurensis	-21.2028	-50.4536
Atlantodesmus itapurensis	-22.5289	-52.2974
Atlantodesmus itapurensis	-20.7725	-49.7142
Atlantodesmus itapurensis	-19.3833	-52.5333
Atlantodesmus pickeli	-23.225	-46.6459
Atlantodesmus pintoi	-14.7935	-39.0463
Atlantodesmus pintoi	-15.188	-39.4941
Atlantodesmus pintoi	-15.1954	-39.0298
Atlantodesmus pintoi	-14.7921	-39.2826
Atlantodesmus teresa	-19.7896	-42.143
Atlantodesmus teresa	-18.7191	-39.8567
Atlantodesmus teresa	-19.1374	-40.0637
Atlantodesmus teresa	-19.0558	-40.1464
Atlantodesmus teresa	-19.9368	-40.5983
Atlantodesmus sierwaldae	-17.2449	-46.8439
Baianassa carminata	-14.9025	-41.9724
Beatadesmus bahorucoensis	18.1167	-71.4167
Beatadesmus bahorucoensis	18.1167	-71.4167
Beatadesmus engonata	18.4	-74.0333
Beatadesmus insignis	18.4169	-72.3003
Beatadesmus insignis	18.4519	-72.2868
Beatadesmus ivonneae	17.7852	-71.5012
Beatadesmus ivonneae	17.8345	-71.6284
Beatadesmus ivonneae	17.9753	-71.6496
Beatadesmus longipes	18.36	-71.9767
Beatadesmus longipes	18.36	-71.9767
Beatadesmus pedernales	17.9786	-71.6513
Beatadesmus pedernales	17.9166	-71.5509
Beatadesmus pedernales	17.9786	-71.6513
Beatadesmus pullus	18.4519	-72.2868
Beatadesmus pullus	18.36	-71.9767
Beatadesmus rubens	18.36	-71.9767
Beatadesmus sallei	18.2653	-66.7004
Beatadesmus sallei	18.4771	-69.9291
Beatadesmus scitula	18.3177	-72.7843
Beatadesmus utowani	17.5704	-71.5131
Beatadesmus utowani	17.7852	-71.5012
Beatadesmus utowani	17.7852	-71.5012
Beatadesmus utowani	17.8015	-71.4003
Beatadesmus utowani	17.7546	-71.3652
Beatadesmus yuma	18.5633	-68.3733
Beatadesmus yuma	18.3257	-68.7874
Beatadesmus yuma	18.3763	-68.6143
Brachyurodesmus bivelatus	-10.4718	-50.5153
Brachyurodesmus chavantinus	-14.6733	-52.3531
Brachyurodesmus parallelus	-19.2	-57.6
Chondrodesmoides koepckei	-11.061	-75.9122
Chondrotropis niger	19.5284	-72.2446
Chondrotropis niger	19.5277	-72.2435
Chondrotropis pictus	19.499	-72.4756
Chondrotropis venustus	19.8	-72.5
Cryptosolenomeris macrogon	-19.3908	-40.0719
Cubodesmus mariana	20.0975	-74.8572
Cubodesmus prominens	20.1497	-74.6831
Cubodesmus prominens	20.3604	-74.8109
Cubodesmus prominens	20.425	-74.9132
Cubodesmus prominens	20.2225	-74.1477
Cubodesmus prominens	20.3522	-74.5739
Cubodesmus prominens	20.2833	-75.15
Cubodesmus prominens	20.4517	-74.8192
Cubodesmus prominens	20.4517	-74.8192
Cubodesmus prominens	21.8265	-77.9552
Cubodesmus ramsdeni	20.3494	-75.3017
Cubodesmus ramsdeni	20.1667	-75.3333
Cubodesmus ramsdeni	20.2833	-75.15
Cubodesmus ramsdeni	20.14	-75.141
Cubodesmus ramsdeni	20.3486	-75.2955
Cubodesmus ramsdeni	20.2198	-74.8054
Cubodesmus ramsdeni	20.2833	-75.15
Cubodesmus yazminae	21.7108	-77.8044
Cubodesmus yazminae	21.7108	-77.8044
Cyrtaphe alternata	19.499	-72.4756
Cyrtaphe continuata	18.3177	-72.7843
Cyrtaphe domingensis	19.5732	-70.7704
Cyrtaphe domingensis	19.7635	-70.7106
Cyrtaphe continuata	18.5826	-72.2862
Cyrtaphe continuata	18.23	-72.2465
Cyrtaphe lobipes	19.4844	-72.4833
Cyrtaphe neiba	18.6617	-71.5153
Desmoleptus celendinus	-6.88768	-78.1639
Desmoleptus chusgonus	-7.8044	-77.9126
Desmoleptus chusgonus	-7.4803	-77.7474
Desmoleptus ornatus	-6.16667	-79.5
Desmoleptus peruanus	-6.379	-78.8157
Desmoleptus peruanus	-6.379	-78.8157
Desmoleptus similis	-6.16667	-79.5
Ebanodesmus victori	19.0585	-70.5443
Ellipodesmus simplex	18.2418	-72.5278
Epiporopeltis tuberculata	-0.835036	-79.6129
Euthydesmus acicarina	-19.0331	-57.6364
Euthydesmus acicarina	-19.2	-57.6
Eutyporhachis rafaelana	14.3332	-90.5166
Eutyporhachis tessellata	15.4153	-89.8281
Granmadesmus minor	19.8729	-77.6307
Granmadesmus minor	20.0398	-77.5795
Granmadesmus minor	20.0398	-77.5795
Guayapeltis ortonedae	-2.18045	-79.9243
Guayapeltis witti	-4.00781	-79.2112
Harpagodesmus simplex	-20.7685	-49.7111
Henrisaussurea bidens	-22.6134	-45.1813
Henrisaussurea corcovadis	-22.955	-43.1652
Henrisaussurea corcovadis	-22.9319	-43.1846
Henrisaussurea corcovadis	-22.4171	-42.9758
Henrisaussurea corcovadis	-22.9523	-43.2103
Henrisaussurea corcovadis	-22.5129	-43.1796
Henrisaussurea corcovadis	-22.945	-43.2585
Henrisaussurea corcovadis	-22.9347	-43.2405
Henrisaussurea deerrans	-23.7833	-46.3166
Henrisaussurea deserticola	-14.9025	-41.9724
Henrisaussurea gibba	-14.9025	-41.9724
Henrisaussurea ramosa	-22.3748	-46.9402
Henrisaussurea ramosa	-22.6908	-46.6832
Henrisaussurea ramosa	-22.7118	-46.7736
Henrisaussurea ramosa	-22.5243	-46.651
Henrisaussurea ramosa	-21.9268	-47.3699
Henrisaussurea ramosa	-23.0296	-46.9841
Henrisaussurea ramosa	-23.569	-46.8311
Henrisaussurea ramosa	-23.4591	-46.7557
Heptoporodesmus alpinus	-22.4837	-43.0628
Hoffmanopeltis ravus	-19.6303	-43.8983
Hoffmanopeltis contiger	-19890556	-43806667
Hoffmanopeltis contiger	-20059664	-43962443
Hypselodesmus assoi	19.2499	-71.4201
Hypselodesmus assoi	19.0483	-71.2136
Hypselodesmus assoi	19.0358	-71.2189
Hypselodesmus assoi	19.0483	-71.2136
Hypselodesmus bicolor	19.0585	-70.5443
Hypselodesmus bicolor	19.3656	-70.155
Hypselodesmus subtilissimus	17.9647	-71.5133
Hypselodesmus subtilissimus	18.4129	-70.105
Iguazus ornithopus	-23.0384	-49.166
Iguazus ornithopus	-20.83	-49.4009
Iguazus ornithopus	-22.1813	-47.3845
Iguazus ornithopus	-21.9964	-47.4261
Iguazus ornithopus	-21.8484	-47.4825
Iguazus ornithopus	-22.2799	-48.1255
Iguazus ornithopus	-21.4649	-49.2246
Iguazus ornithopus	-21.4616	-49.9481
Iguazus ornithopus	-20.6423	-51.5067
Iguazus ornithopus	-20.1873	-56.5469
Iguazus ornithopus	-25.6953	-54.4541
Iguazus roseofasciatus	-10.1853	-36.8378
Iguazus robustus	-6.4595	-35.6778
Incodesmus urubambae	-12.6454	-72.5386
Inconus brunnior	-5.99637	-73.9704
Inconus fronterus	-8.2088	-74.337
Inconus lissus	-8.2088	-74.337
Inconus lissus	-6.13988	-75.9198
Inconus oxapus	-11.1361	-75.406
Inconus oxapus	-10.5759	-75.4001
? Leiodesmus acutangulus	-2.18045	-79.9243
Leiodesmus angustatus	-15.5641	-68.0188
Leiodesmus alegrensis	-30.0868	-51.1737
? Leiodesmus carcani	-19.2	-57.6
Leiodesmus major	-17.7067	-59.6422
Leiodesmus major	-20.0074	-65.6553
Leiodesmus major	-23.7817	-64.8026
? Leiodesmus orlandi	-16.2607	-56.6282
? Leiodesmus orlandi	-19.0318	-57.6355
? Leiodesmus orlandi	-17.9167	-57.5833
Leiodesmus postillonus	-22.6483	-57.7631
Leiodesmus postillonus	-22.5253	-63.8006
Leiodesmus postillonus	-20.1873	-56.5469
Leiodesmus postillonus	-19.2	-57.6
Leiodesmus postillonus	-21.5	-66.6
Leiodesmus postillonus	-18.3377	-59.7571
? Leiodesmus trifidus	-20.0074	-65.6553
Leiodesmus validus	-20.1873	-56.5469
Leiodesmus validus	-20.2502	-56.3802
Leiodesmus validus	-19.5333	-54.0411
Leiodesmus validus	-19.6343	-55.6093
Leiodesmus validus	-17.1677	-56.5668
Leiodesmus validus	-17.363	-56.7752
Leiodesmus validus	-16.4509	-56.1332
Leiodesmus validus	-19.0305	-57.6345
Leiodesmus validus	-21.7025	-57.8883
Leiodesmus yanasarae	-7.8044	-77.9126
Leiomodesmus flavocinctus	20.3522	-74.5739
Lithobiodesmus xenoporus	-10.6522	-62.5868
Lithobiodesmus xenoporus	-8.72552	-63.8736
Odontopeltis aleijadinho	-19.6689	-42.5313
Odontopeltis anchisteus	-21.7639	-43.35
Odontopeltis anchisteus	-16.69	-45.4139
Odontopeltis clarazianus	-34.9203	-57.9547
Odontopeltis clarazianus	-22.0628	-42.0658
Odontopeltis clarazianus	-22.3594	-42.9629
Odontopeltis conspersus	-19.9678	-44.1978
Odontopeltis conspersus	-20.7539	-42.8819
Odontopeltis donabeja	-19.8258	-43.3619
Odontopeltis giganteus	-19.9368	-40.5983
Odontopeltis giganteus	-19.3908	-40.0719
Odontopeltis tiradentes	-20.7539	-42.8819
Odontopeltis tiradentes	-20.2667	-42.35
Odontopeltis tiradentes	-22.4171	-42.9758
Odontopeltis xica	-19.1678	-43.724
? Odontopeltis proxima	-20.0074	-65.6553
? Odontopeltis proxima	-23.7817	-64.8026
? Odontopeltis proxima	-24.8029	-65.4128
?Odontopeltis borellii	-22.1384	-57.7436
Oreodesmus travassosi	-19.2	-57.6
Perudesmus nodosus	-6.83333	-79.1667
Perudesmus nodosus	-6.16667	-79.1667
Perudesmus titschacki	-12.5084	-73.8626
Peruprion affine	-11.1221	-75.3592
Peruprion azucarense	-11.1842	-75.4549
Peruprion azucarense	-11.1221	-75.3592
Peruprion crassifemoratum	-11.0829	-74.4265
Peruprion quechuanus	-8.11448	-76.5385
Peruprion serratum	-12.5084	-73.8626
Plectrogonodesmus gounellei	-14.2094	-42.7488
Plectrogonodesmus gounellei	-14	-42.5497
Plectrogonodesmus gounellei	-14.9025	-41.9724
Plicatodesmus baire	20.3102	-76.3334
Plicatodesmus mariana	20.0975	-74.8572
Plicatodesmus turquino	19.9896	-76.8357
Podiscodesmus carinatus	19.2293	-69.6127
Podiscodesmus neiba	18.6533	-71.5573
Pseudoleptodesmus rubescens	-22.9523	-43.2103
Pseudoleptodesmus rubescens	-22.9586	-43.2837
Pseudoleptodesmus rubescens	-22.9458	-43.3103
Pseudoleptodesmus rubescens	-22.9343	-43.2758
Pseudoleptodesmus rubescens	-22.9453	-43.1835
Pseudoleptodesmus rubescens	-22.9453	-43.4667
Pterygiodesmus strumosus	18.36	-71.9767
Ptyxesmus atyphus	-3.75857	-73.2646
Rhicnostethus coriaceus	-10.4718	-50.5153
Rhicnostethus coriaceus	-10.4545	-59.8157
Rhicnostethus rondoni	-10.8869	-59.8157
Rhicnostethus rondoni	-10.4545	-59.8157
Rhicnostethus rondoni	-8.72777	-63.8676
Rhicnostethus chagasi	-9.9017	-58.5701
Rhicnostethus penabarbosi	-14.3394	-56.392
Ricodesmus stejnegeri	18.3309	-65.7539
Ricodesmus stejnegeri	18.1504	-66.9869
Ricodesmus stejnegeri	18.3104	-65.7912
Ricodesmus stejnegeri	18.3291	-66.0988
Ricodesmus stejnegeri	18.2948	-66.8813
Ricodesmus uniporus	18.2844	-66.7458
Ricodesmus uniporus	18.3281	-66.7515
Rondonaria schubarti	-8.72552	-63.8736
Rondonaria schubarti	-8.7962	-63.9237
Rondonaria schubarti	-10.8868	-61.9142
Rondonaria schubarti	-10.6522	-62.5868
Rotundotergum elevatum	-12374333	-44892139
Rupidesmus ruber	-19.6303	-43.8983
Rupidesmus ruber	-19.6297	-43.9904
Rupidesmus aclys	-19.8845	-43.8262
Schistides atopophallus	15.5973	-87.2147
Strongylosomides azevedoi	-22.7079	-46.772
Strongylosomides cognatus	-23.7833	-46.3166
Strongylosomides cylindricus	-22.6134	-45.1813
Strongylosomides maritimus	-23.1525	-44.229
Strongylosomides nuptae	-22.4294	-44.616
Strongylosomides petropolites	-22.5129	-43.1796
Strongylosomides soaresi	-22.3806	-43.8707
Strongylosomides troglobius	-12382111	-44936667
Strongylosomides virgulatus	-22.5129	-43.1796
Tessarithys machaerophorus	-9.4278	-40.5058
Tessarithys neoecobius	-10.4597	-40.1868
Tessarithys exacuminatus	-8.1422	-36.1113
Tessarithys exacuminatus	-9.8065	-37.6836
Tomodesmus thaumastus	20.2833	-75.15
Uberlandiodesmus guimarai	-18.9335	-48.3288
Xeneurydesmus luridus	-18.9335	-48.3288
Maatidesmus paachtun	17.1328	-92.8053
Thanatomimus enghoffi	5441791	8638601
Afolabina togoensis	6.95	0.566667
Afolabina yoruba	7.40241	3.90554
Anisodesmus bidentatus	7.80781	-8.86453
Anisodesmus cerasinus	6.48878	-10.6465
Anisodesmus cerasinus	6.48206	-10.7549
Anisodesmus cerasinus	6.72333	-11.3533
Anisodesmus cooki	8.47701	-13.2214
Anisodesmus demangei	6.68772	-1.62052
Anisodesmus denticulatus	7.44386	-10.4324
Anisodesmus denticulatus	7.44386	-10.4324
Anisodesmus denticulatus	7.61666	-8.48333
Anisodesmus denticulatus	7.61666	-8.41667
Anisodesmus erythropus	6.29238	-10.7668
? Anisodesmus flavescens	3.84686	11.5073
Anisodesmus gibberosus	9.16667	-11.1167
Anisodesmus gibberosus	9.16667	-11.1167
Anisodesmus gibberosus	9.16667	-11.1167
? Anisodesmus gracilis	8.17721	0.687377
? Anisodesmus konakri	9.64311	-13.5774
Anisodesmus mauriesi	5.85075	-5.68139
Anisodesmus moritzi	7.454	-7.637
? Anisodesmus nigrescens	3.84686	11.5073
Anisodesmus sceptrifer	7.70976	-8.33167
Anisodesmus sceptrifer	7.61666	-8.41667
Anisodesmus sceptrifer	7.75	-8.81667
Anisodesmus serrulifer	9.16667	-11.1167
Anisodesmus tubulatus	6.95	0.566667
? Anisodesmus yapoensis	5.2544	-3.8054
Basacantha cervina	-4.22118	12.3456
Basacantha decora	-4.18168	19.6124
Basacantha decora	-6.47879	27.4574
Basacantha decora	-5.04443	18.7844
Basacantha desaillyi	-3.20002	13.3333
Basacantha lundae	-7.38444	20.808
Basacantha lundae	-7.37674	20.8227
Basacantha paucistachys	-3.68509	13.35
Basacantha taeniata	-3.74401	14.5255
Basacantha tuberculifer	-4.26667	15.2833
Basacantha tuberculifer	-3.68509	13.35
Basacantha tuberculifer	-3.19558	15.2803
Callistocilla beatrix	-4.03756	39.6625
Callistocilla cingulata	-4.95	38.7333
Callistocilla cingulata	-5.1167	38.65
Callistocilla dolorotrix	-7.8176	36.878
Callistocilla dolorotrix	-7.76703	36.9037
Cantabrodesmus lorioli	43.1905	-3.5862
Cantabrodesmus lorioli	43.2257	-3.717
Cantabrodesmus lorioli	43.2189	-3.586
Cantabrodesmus lorioli	43.2657	-3.6887
Cantabrodesmus lorioli	43.2825	-3.634
Cantabrodesmus lorioli	43.2293	-3.6689
Cantabrodesmus lorioli	43.2527	-3.6635
Cheirodesmus ater	6.48878	-10.6465
Cheirodesmus aureolus	8.47701	-13.2214
Cheirodesmus discolor	6.48878	-10.6465
Cheirodesmus discolor	6.48878	-10.6465
Cheirodesmus discolor	7.86155	-11.1968
Cordyloconus vitiosus	4.2191	8.9876
Corystauchenus beroni	9.91667	8.88333
Corystauchenus samaru	11.15	7.63333
Cryptoporatia verrucosa	4.99085	8.96202
Diaphorodesmus dorsicornis	4.62528	8.97278
Diaphorodesmus dorsicornis	4.99085	8.96202
Diaphorodesmus dorsicornis	4.57533	9.50757
Diaphorodesmus dorsicornis	4.2191	8.9876
Diaphorodesmus dorsicornis	3.48864	9.85714
Diaphorodesmus dorsicornis	4.00809	9.21908
Diaphorodesmus dorsicornis	1.17439	9.36502
Diaphorodesmus dorsicornis	3.86667	11.35
Diaphorodesmus dorsicornis	2.71667	11.0667
Diaphorodesmus dorsicornis	4.63232	9.44797
Diaphorodesmus dorsicornis	4.96998	8.34084
Diaphorodesmus dorsicornis	4.82415	7.02598
Diaphorodesmoides lamottei	4.63232	9.44797
Doidesmus explorator	0.520567	25.198
Ectopotremia pierrardi	12.6667	-5.71667
Entelopus niger	-2.69437	27.344
Eucordyloporus cervinus	-1.95905	28.8831
Eucordyloporus cornuatus	-0.969805	29.2074
Eucordyloporus serratus	-0.320004	28.75
Graphidochirus granulosus	-6.88657	23.7225
Graphidochirus dissolutus	2.803	24.7464
Graphidochirus spadix	-8.72725	28.6825
Kisantus tertius	-7.38444	20.808
Kisantus tridens	-5.13899	15.0491
Kisantus velifer	-3.19558	15.2803
Lipodesmus gracilliramus	0.520567	25.198
Lipodesmus limbata limbata	-9.30196	25.0572
Lipodesmus limbata rubripes	-5.04443	18.7844
Lipodesmus limbata rubripes	-3.51693	23.5982
Lipodesmus monacantha	0.041222	18.3357
Lipodesmus monacantha	0.491975	29.4679
Lipodesmus monacantha	0.338428	29.7477
Lipodesmus pectinata	-0.050377	29.5143
Lipodesmus pectinata	0.491975	29.4679
Lipodesmus pokanus	3.13546	26.8968
? Lipodesmus pulcherrima	2.5	27.6167
Lipodesmus spinosa	0.520567	25.198
? Lipodesmus uncus	9.16667	-11.1167
? Lipodesmus uncus	9.16667	-11.1167
? Lipodesmus uncus	9.16667	-11.1167
Mesodesmus brevilobus	-6.47879	27.4574
Mesodesmus probus	-2.51454	28.8434
Mesodesmus robustus	-5.2017	13.0732
Mesodesmus robustus	-5.70302	12.5902
Mesodesmus roccatii	0.652035	30.2775
Mesodesmus roccatii	-1.33394	31.8095
Mesodesmus roccatii	-1.33394	31.8095
Mesodesmus rugifer	-1.27549	30.9652
Mesodesmus rugifer	-1.52839	30.9502
Morogorius pallidus	-6.77973	37.6682
Morogorius pallidus	-9.11669	35.6499
Morphotelus mareesi	-1.52839	30.9502
Morphotelus rosselati	-3.97172	29.4406
Morphotelus rotundalatus	-8.8	26.6833
Morphotelus rotundalatus	-9.04383	25.1903
Morphotelus sequens	-7.38444	20.808
Neocordyloporus arenaceus	-3.48628	23.6525
Neocordyloporus asperus	1.17439	9.36502
Neocordyloporus aubryi	5.7816	0.6332
Neocordyloporus aubryi	6.9313	0.573069
Neocordyloporus aubryi	-5.04443	18.7844
Neocordyloporus aubryi	-5.09622	21.121
Neocordyloporus aubryi	-3.20002	13.3333
Neocordyloporus aubryi	-4.22118	12.3456
Neocordyloporus aubryi	1.14461	13.2001
Neocordyloporus aubryi	0.041222	18.3357
Neocordyloporus aubryi	-3.48628	23.6525
Neocordyloporus aubryi	-3.51693	23.5982
Neocordyloporus aubryi	-0.377102	19.0784
Neocordyloporus aubryi	-0.333363	24.2333
Neocordyloporus aubryi	-0.579106	19.9261
Neocordyloporus aubryi	-5.13232	15.09
Neocordyloporus aubryi	2652799	10529590
Neocordyloporus falcatus	-5.00784	12.9563
Neocordyloporus falcatus	-3.7426	14.5247
Neocordyloporus falcatus	-3.68509	13.35
Neocordyloporus falcatus	-4.11417	12.8856
Neocordyloporus falcatus	-3.30672	15.8963
Neocordyloporus longipes	4.2191	8.9876
Neocordyloporus nigerianus	5.55084	5.79099
Neocordyloporus yangambinus	0.802533	24.45
Paracordyloporus (Carloporus) pulcher	1.17439	9.36502
Paracordyloporus (Paracordyloporus) alternatus	-5.5513	12.1851
Paracordyloporus belinganus	1.14461	13.2001
Paracordyloporus (Paracordyloporus) capreolus	-3.68509	13.35
Paracordyloporus demangei	1.14461	13.2001
Paracordyloporus (Paracordyloporus) dilatatus	1.17439	9.36502
Paracordyloporus (Paracordyloporus) dilatatus	2652799	10529590
Paracordyloporus (Paracordyloporus) diplogon	0.520567	25.198
Paracordyloporus (Paracordyloporus) diplogon	0.520567	25.198
Paracordyloporus (Paracordyloporus) durus	-5.84635	13.4638
? Paracordyloporus gladiator	3.45261	28.5038
Paracordyloporus (Paracordyloporus) gracilipes	0.041222	18.3357
Paracordyloporus grassei	0.56298	12.8572
Paracordyloporus makokanus	0.56298	12.8572
Paracordyloporus (Paracordyloporus) moeranus	0.491975	29.4679
Paracordyloporus (Paracordyloporus) moeranus	1.84923	29.9666
Paracordyloporus (Paracordyloporus) mollis	0.520567	25.198
Paracordyloporus (Paracordyloporus) occupatus	3.48864	9.85714
Paracordyloporus (Paracordyloporus) porati	4.62528	8.97278
Paracordyloporus (Paracordyloporus) porati	4.99085	8.96202
Paracordyloporus (Paracordyloporus) porati	4.11666	9.11667
Paracordyloporus (Paracordyloporus) porati	3.8125	11.2028
Paracordyloporus (Paracordyloporus) porati	2652799	10529590
Paracordyloporus (Paracordyloporus) trissolabis	4.00665	9.21865
Paracordyloporus (Paracordyloporus) trissolabis	4.15456	9.26447
Paracordyloporus (Paracordyloporus) trissolabis	3.48864	9.85714
Paracordyloporus (Specioporus) speciosus	-5.04443	18.7844
Paracordyloporus (Specioporus) speciosus	0.041222	18.3357
Paracordyloporus (Specioporus) speciosus	-7.38444	20.808
Pimodesmus aglaus	2.11218	27.5409
Pimodesmus bellus bellus	-2.65	28.3667
Pimodesmus bellus flavescens	-2.54835	27.8944
Pimodesmus imperfectus	-3.51693	23.5982
Pimodesmus lisalanus	2.17078	21.4955
Pimodesmus longilobus	-2.65	28.3667
Pimodesmus longilobus	-1.35988	28.7856
? Pimodesmus numerosus	-9.00001	26.75
? Pimodesmus numerosus	-9.00001	26.75
? Pimodesmus pallidus	-2.85455	29.0635
Pimodesmus rubripes	-4.98335	28.8333
Pimodesmus testaceus	2.803	24.7464
Prepodesmus corruptus	-10.5129	27.5445
? Prepodesmus dubius	-1.59995	29.3815
Prepodesmus laciniosus	-6.88657	23.7225
Prepodesmus mimus	6.48878	-10.6465
Prepodesmus ornatus	5.7816	0.6332
Prepodesmus ornatus	4.90867	-1.78297
Prepodesmus ornatus	6.9313	0.573069
Prepodesmus ornatus	8.17721	0.687377
Prepodesmus ornatus	6.2624	1.73923
Prepodesmus ornatus	6.5909	1.67975
Prepodesmus ornatus	7.21141	2.34098
Prepodesmus ornatus	6.49455	2.62825
Prepodesmus ornatus	6.49455	2.62825
Prepodesmus ornatus	0.041222	18.3357
Prepodesmus ornatus	-0.377102	19.0784
Prepodesmus ornatus	2.39436	20.4234
Prepodesmus ornatus	0.025116	18.2958
Prepodesmus ornatus	4.99085	8.96202
Prepodesmus ornatus	4.11666	9.11667
Prepodesmus ornatus	4.62528	8.97278
Prepodesmus ornatus	7.40241	3.90554
Prepodesmus ornatus	6.53166	3.28944
Prepodesmus ornatus	7.454	-7.637
Prepodesmus ornatus	7.70472	-8.33028
Prepodesmus ornatus	7.70556	-8.40722
Prepodesmus ornatus	8.02178	-8.72291
Prepodesmus quadrilobatus	7.70556	-8.40722
Prepodesmus quadrilobatus	5.43213	-4.03893
Prepodesmus quadrilobatus	5.2544	-3.8054
? Prepodesmus serratus	6.72333	-11.3533
Prepodesmus terreus	-10.5129	27.5445
Prepodesmus tigrinus	6.48878	-10.6465
Prepodesmus triangulatus	5.43213	-4.03893
Prepodesmus triangulatus	5.2544	-3.8054
Prepodesmus upembanus	-8.80004	26.6833
Scaptodesmus granulosa	2652799	10529590
Scaptodesmus granulosa	3.48864	9.85714
Scaptodesmus porati	4.62528	8.97278
Scaptodesmus porati	4.11666	9.11667
? Scaptodesmus dentatus	-1.03376	29.6932
Stirosoma rugosum	-2.48128	29.215
Tanzaniella howelli	-6.53	39.05
Thymodesmus pulvinar	3.84686	11.5073
Tidasus bananicus	-3.37457	29.1426
Triadesmus gracilis	9.16667	-11.1167
Triadesmus gracilis	9.16667	-11.1167
Triadesmus gracilis	9.16667	-11.1167
Tylodesmus amoebus	6.48878	-10.6465
Tylodesmus liberiensis calathus	9.16667	-11.1167
Tylodesmus liberiensis calathus	7.34531	-8.95545
Tylodesmus liberiensis calathus	7.454	-7.637
Tylodesmus studeri studeri	7.35396	-11.703
Tylodesmus studeri alticola	7.53217	-8.4153
Tylodesmus studeri ivoiriensis	5.43213	-4.03893
Tylodesmus viabilis	6.48878	-10.6465
Xyodesmus planus	8.17721	0.687377
Macellolophus rubromarginatus	36.1375	-5.34761
Macellolophus rubromarginatus	37.6241	-0.996061
Macellolophus rubromarginatus	36.8672	-4.82834
Macellolophus rubromarginatus	37.5434	-4.31492
Macellolophus rubromarginatus	36.4972	-4.72367
Macellolophus rubromarginatus	37967158	-2817681
Macellolophus rubromarginatus	37.0991	-2.12663
Macellolophus rubromarginatus	38294629	-1633195
Macellolophus rubromarginatus	37798308	-1552898
Macellolophus rubromarginatus	38.7649	-0.612119
Macellolophus rubromarginatus	38.652	-0.121714
Macellolophus rubromarginatus	38.683	0.149447
Macellolophus rubromarginatus	38.8054	-0.159402
Macellolophus rubromarginatus	38.7405	-0.011216
Macellolophus rubromarginatus	38837804	-0.003509
Macellolophus rubromarginatus	38510306	-0.411899
Macellolophus rubromarginatus	39169873	-0.649546
Macellolophus rubromarginatus	39225822	-0.677478
Macellolophus rubromarginatus	39124766	-0.424739
Macellolophus rubromarginatus	40.1559	0.043752
Macellolophus rubromarginatus	34853078	-1206212
Macellolophus rubromarginatus	35650874	-0.771730
Macellolophus rubromarginatus	35.1305	-5.08068
Macellolophus rubromarginatus	37438855	-4199141
Macellolophus rubromarginatus	36872763	-4828880
Macellolophus rubromarginatus	38688428	0.132887
Macellolophus rubromarginatus	38760395	-0.582524
Macellolophus rubromarginatus	38216484	-2719253
Macellolophus rubromarginatus	37887233	-2876899
Macellolophus rubromarginatus	38026611	-3100230
Macellolophus rubromarginatus	38091075	-3001561
Macellolophus rubromarginatus	36579993	-4569905
Macellolophus rubromarginatus	39225823	-0.677479
Macellolophus rubromarginatus	39583692	2648823
